# Supplementary material for: Modification of DNA structure by reactive nitrogen species as a result of 2-methoxyestradiol–induced neuronal nitric oxide synthase uncoupling in metastatic osteosarcoma cells
Source: Redox Biol. 2020 Mar 28;32:101522. doi: 10.1016/j.redox.2020.101522 (PMC7162974; doi:10.1016/j.redox.2020.101522)
Supplement: Multimedia component 1 [file mmc1.xml]

<?xml version="1.0" encoding="UTF-8" standalone="no"?><data:data><datasets><author>m.gorska@gumed.edu.pl</author><type>0</type><dataset><value>1</value><reason>Data will be made available on request</reason><comments/></dataset></datasets></data:data>
